# Supplementary material for: Genome-wide analysis on the maize genome reveals weak selection on synonymous mutations
Source: BMC Genomics. 2020 Apr 29;21:333. doi: 10.1186/s12864-020-6745-3 (PMC7190201; doi:10.1186/s12864-020-6745-3)
Supplement: Supplementary file 2 — Additional file 2: Table S1. The list of single base synonymous mutations that increase the tAI. [file 12864_2020_6745_MOESM2_ESM.xlsx]

## Sheet: ZM_mut_tAI_up
Amino acid	synonymous mutations that increase tAI
Ala	GCA>GCC
Ala	GCA>GCG
Ala	GCA>GCT
Ala	GCC>GCG
Ala	GCC>GCT
Ala	GCG>GCT
Arg	AGA>AGG
Arg	AGA>CGA
Arg	AGA>CGC
Arg	AGA>CGG
Arg	AGA>CGT
Arg	AGG>CGA
Arg	AGG>CGC
Arg	AGG>CGG
Arg	AGG>CGT
Arg	CGA>CGC
Arg	CGA>CGG
Arg	CGA>CGT
Arg	CGC>CGG
Arg	CGC>CGT
Arg	CGG>CGT
Asn	AAC>AAT
Asp	GAC>GAT
Cys	TGC>TGT
Gln	CAA>CAG
Glu	GAA>GAG
Gly	GGA>GGC
Gly	GGA>GGG
Gly	GGA>GGT
Gly	GGC>GGG
Gly	GGC>GGT
Gly	GGG>GGT
His	CAC>CAT
Ile	ATA>ATC
Ile	ATA>ATT
Ile	ATC>ATT
Leu	CTA>CTC
Leu	CTA>CTG
Leu	CTA>CTT
Leu	CTA>TTA
Leu	CTA>TTG
Leu	CTC>CTG
Leu	CTC>CTT
Leu	CTC>TTA
Leu	CTC>TTG
Leu	CTG>CTT
Leu	CTG>TTA
Leu	CTG>TTG
Leu	CTT>TTA
Leu	CTT>TTG
Leu	TTA>TTG
Lys	AAA>AAG
Phe	TTC>TTT
Pro	CCA>CCC
Pro	CCA>CCG
Pro	CCA>CCT
Pro	CCC>CCG
Pro	CCC>CCT
Pro	CCG>CCT
Ser	AGC>AGT
Ser	AGC>TCA
Ser	AGC>TCC
Ser	AGC>TCG
Ser	AGC>TCT
Ser	AGT>TCA
Ser	AGT>TCC
Ser	AGT>TCG
Ser	AGT>TCT
Ser	TCA>TCC
Ser	TCA>TCG
Ser	TCA>TCT
Ser	TCC>TCG
Ser	TCC>TCT
Ser	TCG>TCT
Thr	ACA>ACC
Thr	ACA>ACG
Thr	ACA>ACT
Thr	ACC>ACG
Thr	ACC>ACT
Thr	ACG>ACT
Tyr	TAC>TAT
Val	GTA>GTC
Val	GTA>GTG
Val	GTA>GTT
Val	GTC>GTG
Val	GTC>GTT
Val	GTG>GTT
